# Supplementary material for: Antifibrotic Effect of the TGF-β Type I Receptor Inhibitor EW-7197 on Anastomotic Healing in a Rat Choledochojejunostomy Model
Source: Biomedicines. 2026 Mar 17;14(3):698. doi: 10.3390/biomedicines14030698 (PMC13024330; doi:10.3390/biomedicines14030698)
Supplement: Supplementary file 1 [file biomedicines-14-00698-s001.zip]

Archive with 1 entries (1 files):
- biomedicines-4162532-supplementary.pdf
